# Supplementary material for: Transcriptome-based signature predicts the effect of taxol in serous ovarian cancer
Source: PLoS One. 2018 Mar 1;13(3):e0192812. doi: 10.1371/journal.pone.0192812 (PMC5832203; doi:10.1371/journal.pone.0192812)
Supplement: S1 Table — All data is uploaded by third party. (XLSX) [file pone.0192812.s001.xlsx]

## Sheet: Sheet1
Dataset	GEONumber	URLs	ReferenceDOI
TCGA	NA	https://xenabrowser.net/datapages/?dataset=TCGA.OV.sampleMap/HiSeqV2&host=https://tcga.xenahubs.net	NA
GSE63885	GSE63885	https://www.ncbi.nlm.nih.gov/geo/query/acc.cgi?acc=GSE63885	doi: 10.3389/fonc.2014.00006
GSE9891	GSE9891	https://www.ncbi.nlm.nih.gov/geo/query/acc.cgi?acc=GSE9891	doi: 10.1158/1078-0432
